# Supplementary material for: Long term (1997-2014) spatial and temporal variations in nitrogen in Dongting Lake, China
Source: PLoS One. 2017 Feb 6;12(2):e0170993. doi: 10.1371/journal.pone.0170993 (PMC5293230; doi:10.1371/journal.pone.0170993)
Supplement: S1 Table — (XLSX) [file pone.0170993.s001.xlsx]

## Sheet: Inter-annual variations of TN 1
	ED mg/L	SD mg/L	WD mg/L
1997	1.41174	1.09259	0.858148
1998	1.234	1.08115	1.03407
1999	1.96557	1.2772	1.25296
2000	1.54989	1.17444	1.01
2001	1.54585	1.26353	1.13526
2002		1.53	1.19792
2003		1.2253	0.956842
2004	1.50301	1.42385	1.08708
2005	1.46185	1.27533	1.09474
2006	1.5445	1.21481	1.0238
2007	1.74984	1.29411	1.09885
2008	1.54139	1.11444	1.03094
2009	1.8355	1.60704	1.47269
2010	1.988	1.99444	1.82963
2011	2.03172	1.87889	1.48037
2012	2.02934	1.89306	1.6537
2013	2.18014	2.1987	1.71231
2014	2.03957	2.00194	1.79833

## Sheet: Inter-annual variations of TN 2
	Xiangjiang mg/L	Zishui mg/L	Yuanjiang mg/L	Lishui mg/L	Yangtze River inlets mg/L
1998		0.931
1999		1.363			1.29091
2000		1.596			1.16538
2001	1.89167	1.517			1.4075
2002	2.00194
2003	1.94667		0.853333	0.935667
2004	1.93333
2005		1.77522	0.849167	0.904667
2006		1.97667	0.927333	0.94175
2007	2.44512	1.74842
2008	2.25061	1.87108
2009		1.61717
2010		1.61542
2011
2012		1.9005	1.32208	1.45442
2013	2.70222	2.13	1.58194	1.78611
2014	2.53636	2.125	1.87083	1.99222	1.97594
